# Supplementary material for: MiRNA-Related SNPs and Risk of Esophageal Adenocarcinoma and Barrett’s Esophagus: Post Genome-Wide Association Analysis in the BEACON Consortium
Source: PLoS One. 2015 Jun 3;10(6):e0128617. doi: 10.1371/journal.pone.0128617 (PMC4454432; doi:10.1371/journal.pone.0128617)
Supplement: S2 Table — (XLSX) [file pone.0128617.s006.xlsx]

## Sheet: Sheet1
S2 Table. miRNA-related SNPs previously reported to be associated with cancer susceptibility
Biogenesis pathway
	SNP	Gene	Reference
1	rs197412	DDX20	Ryan et al.
2	rs197414	DDX20	Ryan et al.
3	rs639174	DROSHA	Zhang et al. (2010)
4	rs3792830	DROSHA	Zhang et al. (2010)
5	rs4867329	DROSHA	Liang et al.
6	rs6884823	DROSHA	Zhang et al. (2010)
7	rs10067066	DROSHA	Permuth-Wey et al.
8	rs595055	EIF2C1	Sung et al.
9	rs2176397	EIF2C2	Permuth-Wey et al.
10	rs7813	GEMIN4	Ryan et al.
11	rs2740348	GEMIN4	Ryan et al.
12	rs2059691	PRKRA	Permuth-Wey et al.
13	rs14035	RAN	Ryan et al.
14	rs784567	TARBP2	Ryan et al.
15	rs2257082	XPO5	Liang et al.
16	rs3864659	AGO2	Permuth-Wey et al.
17	rs2240610	DCP1	Permuth-Wey et al.
18	rs6489338	DCP1	Permuth-Wey et al.
19	rs3742330	DICER1	Ryan et al.
20	rs11621737	DICER1	Permuth-Wey et al.
21	rs1110386	DICER1	Permuth-Wey et al.
22	rs17410035	DROSHA	Zhang et al. (2010)
23	rs7719666	DROSHA	Zhang et al. (2010)
24	rs636832	EIF2C1	Kim et al.
25	rs25704	FMR1	Permuth-Wey et al.
26	rs2740349	GEMIN4	Liang et al.
27	rs2740351	GEMIN4	Liang et al.
28	rs12728900	LIN28	Permuth-Wey et al.
29	rs6697410	LIN28	Chen et al.
30	rs11247946	LIN28	Permuth-Wey et al.
31	rs6598964	LIN28	Permuth-Wey et al.
32	rs17065417	LIN28B	Permuth-Wey et al.
33	rs12194974	LIN28B	Permuth-Wey et al.
34	rs11061209	RAN	Zhang et al. (2010)
35	rs948588	SMAD4	Permuth-Wey et al.
36	rs11077	XPO5	Ryan et al.
37	rs699937	XPO5	Zhang et al. (2010)
38	rs1991401	p68	Sung et al.
39	rs11996715	AGO2	Permuth-Wey et al.
40	rs197383	DDX20	Liang et al.
41	rs13186629	DROSHA	Permuth-Wey et al.
42	rs17404622	DROSHA	Permuth-Wey et al.
43	rs2161006	DROSHA	Permuth-Wey et al.
44	rs6450839	DROSHA	Permuth-Wey et al.
45	rs3805500	DROSHA	Zhang et al. (2010)
46	rs7735863	DROSHA	Zhang et al. (2010)
47	rs11581746	LIN28	Permuth-Wey et al.
48	rs3811463	LIN28	Chen et al.
49	rs9623117	TNRC6B	Ryan et al.
50	rs669702	DROSHA	Zhang et al. (2010)
51	rs2227301	XPO5	Zhang et al. (2010)
miRNA genes
	SNP	Gene	Reference
1	rs2910164	miR-146a	Ryan et al.
2	rs2292832	miR-149	Ryan et al.
3	rs11614913	miR-196a-2	Ryan et al.
4	rs895819	miR-27a	Ryan et al.
5	rs6505162	miR-423	Ryan et al.
6	rs3746444	miR-499	Ryan et al.
7	rs213210	pri-miR-219-1	Ryan et al.
8	rs7372209	pri-miR-26a-1	Ryan et al.
9	rs999885	[promoter] miR-106b-25	Liu et al. (2012)
10	rs2289030	miR-492	Ryan et al.
11	rs11134527	pri-miR-218	Zhou et al. (2010)
12	rs4938723	pri-miR-34b/c	Xu et al.
13	rs7536540	miR-101-1	Bae et al.
14	rs5745925	miR-631	Ryan et al.
15	rs531564	pri-miR-124-1	Ryan et al.
mRNA targets
	SNP	Gene	miRNA site	Reference
1	rs17703261	AFF1	miR-19a/b, 585, -648	Ryan et al.
2	rs11169571	ATF1	miR-320	Pelletier et al.
3	rs5973822	ATG4A	miR-26b	Liang et al.
4	rs1434536	BMPR1B	miR-125b	Ryan et al.
5	rs8176318	BRCA1	miR-518d-5p, -520a-5p,	Pelletier et al.
			-523, -525-5p
6	rs799917	BRCA1	miR-638	Nicoloso et al.
7	rs9920	CAV1	miR-630	Liang et al.
8	rs7499	COL18A1	miR-594	Liang et al.
9	rs5275	COX2	miR-542-3p	Moore et al.
10	rs2075993	E2F2	miR-663	Liang et al.
11	rs2747648	ESR1	miR-453, -181, -219	Ryan et al.
12	rs3917328	IL-1R1	let-7e	Liang et al.
13	rs1051690	INSR	miR-612, miR-618	Landi et al.
14	rs743554	ITGB4	miR-34a	Pelletier et al.
15	rs1053667	KIAA0423	miR-19a/b	Ryan et al.
16	rs3660	KRT81	miR-17, -93, -20b, -765	Ryan et al.
			-519a/b-3p/c-3p/d, -520g/h
17	rs3134615	MYCL1	miR-1827	Xiong et al.
18	rs8679	PARP1	miR-145, -630, -302a	Teo et al.
19	rs465646	REV3Lp	miR-25, -32	Zhang et al. (2012)
20	rs1044129	RYR3	miR-367	Zhang et al. (2011)
21	rs3747238	SMC1B	miR-609, -124a	Zhang et al. (2010)
22	rs11594179	SUFU	miR-596, -873-5p	Zhang et al. (2010)
23	rs334348	TGFBR1	miR-628-5p	Nicoloso et al.
24	rs17147016	UGT2A3	miR-224	Liang et al.
25	rs1799782	XRCC1	miR-138	Nicoloso et al.
26	rs4987856	BCL2	miR-195	Reshmi et al.
27	rs1042538	IQGAP1	miR-124	Zheng et al.
28	rs61764370	KRAS	let-7	Ryan et al.
29	rs10771184	KRAS	miR-544	Liang et al.
30	rs2735383	NBS1	miR-629	Yang et al. (2012)
31	rs1982073	TGFB1	miR-187	Nicoloso et al.
32	rs8126	TNFAIP2	miR-184	Liu et al 2011
33	rs16405	BTRCP	miR-920	Ryan et al.
34	rs17281995	CD86	miR-337, -582, -200a,	Ryan et al.
			-184, -212
35	rs6147150	ErbB4	let-7c	Yu et al.
36	rs3783553	IL1A	miR-122, -378	Ryan et al.
37	rs3842753	INS	miR-491	Pelletier et al.
38	rs14109	MATR3	miR-420	Ryan et al.
39	rs16917496	SETD8	miR-502	Ryan et al.
