# Supplementary material for: MiRNA-Related SNPs and Risk of Esophageal Adenocarcinoma and Barrett’s Esophagus: Post Genome-Wide Association Analysis in the BEACON Consortium
Source: PLoS One. 2015 Jun 3;10(6):e0128617. doi: 10.1371/journal.pone.0128617 (PMC4454432; doi:10.1371/journal.pone.0128617)
Supplement: S3 Table — (XLSX) [file pone.0128617.s007.xlsx]

## Sheet: A
S3 Table. MiRNA-related SNPs selected for analysis
A. Biogenesis
	SNP	Gene	Chr	Coordinate	Linked SNP	Reference
1	rs197414	DDX20	1	112309123
2	rs197412	DDX20	1	112308953
3	rs11584657	DDX20	1	112296374
4	rs197392	DDX20	1	112298582
5	rs538779	DDX20	1	112302219
6	rs417309	DGCR8	22	20098544
7	rs2286928	DGCR8	22	20098521
8	rs1640297	DGCR8	22	20081852
9	rs2073778	DGCR8	22	20074575
10	rs41281429	DGCR8	22	20099406
11	rs1633445	DGCR8	22	20100596
12	rs1558496	DGCR8	22	20071737
13	rs9606248	DGCR8	22	20087539
14	kgp7906622	DGCR8	22	20074006
15	rs17817767	DGCR8	22	20071630
16	rs2286926	DGCR8	22	20082074
17	ga017782	DGCR8	22	20099891
18	rs11089328	DGCR8	22	20079603
19	rs11624081	DICER1	14	95581961
20	rs4513027	DICER1	14	95575414
21	rs17091855	DICER1	14	95619101
22	rs12897280	DICER1	14	95586136
23	rs13078	DICER1	14	95556747
24	rs12323635	DICER1	14	95625711
25	rs1057035	DICER1	14	95554142
26	rs1209904	DICER1	14	95563712
27	rs10149095	DICER1	14	95594207
28	rs11160231	DICER1	14	95611297
29	rs11622643	DICER1	14	95614872
30	rs16901165	DROSHA	5	31439859
31	rs3792830	DROSHA	5	31416248
32	rs6450848	DROSHA	5	31518912
33	kgp7410218	DROSHA	5	31515657
34	rs3805525	DROSHA	5	31401953
35	rs4867339	DROSHA	5	31487782
36	rs7712436	DROSHA	5	31485230
37	rs673019	DROSHA	5	31428613
38	rs17408227	DROSHA	5	31459743
39	rs10067066	DROSHA	5	31446716
40	rs6878195	DROSHA	5	31525788
41	rs17408716	DROSHA	5	31467952
42	rs6884823	DROSHA	5	31491121
43	rs2287584	DROSHA	5	31423007
44	rs639174	DROSHA	5	31433647
45	rs7712155	DROSHA	5	31443564
46	rs524138	DROSHA	5	31465137
47	rs10719	DROSHA	5	31401447
48	rs11748548	DROSHA	5	31492388
49	rs16901109	DROSHA	5	31412462
50	rs2279797	DROSHA	5	31428028
51	rs7702984	DROSHA	5	31399488
52	rs4867329	DROSHA	5	31435627
53	rs573010	DROSHA	5	31444434
54	rs17409624	DROSHA	5	31528733
55	rs17409803	DROSHA	5	31531619
56	rs7447423	DROSHA	5	31509542
57	rs13183642	DROSHA	5	31511106
58	rs13169883	DROSHA	5	31533691
59	rs17485323	DROSHA	5	31424761
60	rs10052174	DROSHA	5	31483596
61	rs493760	DROSHA	5	31437040
62	rs10068052	DROSHA	5	31471676
63	rs595055	EIF2C1	1	36380133
64	rs11584005	EIF2C1	1	36347574
65	rs2292780	EIF2C2	8	141561357
66	rs7009635	EIF2C2	8	141594881
67	rs2176397	EIF2C2	8	141622537
68	rs2293939	EIF2C2	8	141551407
69	rs2292775	EIF2C2	8	141572309
70	rs1878478	EIF2C2	8	141634540
71	rs2271735	EIF2C2	8	141569310
72	rs2977477	EIF2C2	8	141554959
73	rs2977490	EIF2C2	8	141573358
74	rs2944776	EIF2C2	8	141541881
75	rs13276958	EIF2C2	8	141582896
76	rs3928672	EIF2C2	8	141572167
77	rs7824304	EIF2C2	8	141584017
78	rs10087629	EIF2C2	8	141625045
79	rs11166985	EIF2C2	8	141644176
80	rs6985156	EIF2C2	8	141595023
81	rs2977469	EIF2C2	8	141549291
82	rs11166984	EIF2C2	8	141559729
83	rs2944761	EIF2C2	8	141568304
84	rs4961278	EIF2C2	8	141642392
85	rs1060832	EIF2C2	8	141541888
86	rs2944760	EIF2C2	8	141539854
87	rs2944767	EIF2C2	8	141557880
88	rs3735805	EIF2C2	8	141577522
89	rs7843258	EIF2C2	8	141601542
90	rs4351606	EIF2C3	1	36444957
91	rs10796876	EIF2C3	1	36424985
92	rs274732	EIF2C3	1	36488199
93	rs12044203	EIF2C4	1	36276399
94	rs12119583	EIF2C4	1	36324962
95	kgp8408494	GEMIN4	17	656304
96	rs1062923	GEMIN4	17	649067
97	rs2291778	GEMIN4	17	653818
98	rs2740348	GEMIN4	17	649935
99	rs1045481	GEMIN4	17	648157
100	rs3744741	GEMIN4	17	649232
101	rs7813	GEMIN4	17	648186
102	rs28685132	GEMIN4	17	646712
103	rs2251689	GEMIN4	17	656880
104	rs6497755	GW182	16	24787195
105	rs11642302	GW182	16	24770856
106	rs4788430	GW182	16	24793053
107	rs2303085	GW182	16	24834233
108	rs11639856	GW182	16	24788645
109	rs11644976	GW182	16	24769508
110	rs12917810	GW182	16	24776408
111	rs1030211	GW182	16	24807165
112	rs2059691	PRKRA	2	179301884
113	rs1967327	PRKRA	2	179314359
114	rs10207436	PRKRA	2	179294611
115	rs10773831	RAN	12	131363916
116	rs14035	RAN	12	131361241
117	rs10848237	RAN	12	131362706
118	rs3809142	RAN	12	131355546
119	rs34649330	TARBP2	12	53893031
120	rs784567	TARBP2	12	53894465
121	rs8192593	TARBP2	12	53901105
122	rs7755135	XPO5	6	43490809
123	rs2257082	XPO5	6	43492578
124	rs17287964	XPO5	6	43526737
125	rs1106841	XPO5	6	43496662
126	kgp1460594	XPO5	6	43535018
127	rs6489338	DCP1	12	2060580		Permuth-Wey et al.
128	rs2240610	DCP1	12	2057592		Permuth-Wey et al.
129	rs197381	DDX20	1	112292778	rs197383	Liang et al.
130	rs11621737	DICER1	14	95522834		Permuth-Wey et al.
131	rs1110386	DICER1	14	95518840		Permuth-Wey et al.
132	rs3742330	DICER1	14	95553362		Ryan et al.
133	rs17410035	DROSHA	5	31541142		Zhang et al. (2010)
134	rs2330696	DROSHA	5	31365121	rs6450839	Permuth-Wey et al.
135	rs13175906	DROSHA	5	31373920	rs13186629	Permuth-Wey et al.
136	rs6883386	DROSHA	5	31378528	rs2161006, rs17404622	Permuth-Wey et al.
137	rs7719666	DROSHA	5	31520778		Zhang et al. (2010)
138	rs636832	EIF2C1	1	36363475		Kim et al.
139	rs7460	EIF2C2	8	141668860	rs11996715	Permuth-Wey et al.
140	rs3864659	EIF2C2	8	141555862		Permuth-Wey et al.
141	rs25704	FMR1	23	147031538		Permuth-Wey et al.
142	rs2740351	GEMIN4	17	643426		Liang et al.
143	rs2740349	GEMIN4	17	648498		Liang et al.
144	rs6697410	LIN28	1	26756209		Chen et al.
145	rs12728900	LIN28	1	26746807		Permuth-Wey et al.
146	rs11247946	LIN28	1	26719115		Permuth-Wey et al.
147	rs11587947	LIN28	1	26719264	rs11581746	Permuth-Wey et al.
148	rs12741800	LIN28	1	26802548	rs3811463	Chen et al.
149	rs6598964	LIN28	1	26746327		Permuth-Wey et al.
150	rs12194974	LIN28B	6	105404198		Permuth-Wey et al.
151	rs17065417	LIN28B	6	105406274		Permuth-Wey et al.
152	rs11061209	RAN	12	131364988		Zhang et al. (2010)
153	rs948588	SMAD4	18	48586344		Permuth-Wey et al.
154	rs7291691	TNRC6B	22	40454069	rs9623117	Ryan et al.
155	rs11077	XPO5	6	43490947		Ryan et al.
156	rs699937	XPO5	6	43540926		Zhang et al. (2010)
157	rs1991401	p68	17	62502435		Sung et al.

## Sheet: B
B. miRNAs
	SNP	Gene	Chr	Coordinate	Linked SNP	Reference
1	rs895819	miR-27a	19	13947292
2	rs531897	miR-100	11	122013169	rs543412
3	rs1332793	miR-126	9	139556771	rs4636297
4	ga007997	miR-126	9	139565150
5	rs2270841	miR-140	16	69967897	rs2102066
6	rs2910164	miR-146a	5	159912418
7	rs1966841	miR-148a	7	25951345	rs6977848
8	rs2292832	miR-149	2	241395503
9	rs2693737	miR-182	7	129430994	rs76481776
10	rs3820455	miR-194-1	1	220291487
11	rs718079	miR-196a-1	17	46709835
12	rs11614913	miR-196a-2	12	54385599
13	rs2298209	miR-200b	1	1146785	rs72563729
14	rs7927267	miR-210	11	567391	rs7395206
15	rs752815	miR-216a	2	56258347	rs41291179
16	rs1103229	miR-301b	22	22022005	rs372150
17	rs13136737	miR-302d	4	113569135
18	rs3786705	miR-320e	19	47224607	rs10423365
19	rs8098840	miR-320c-2	18	21886874	rs34481824
20	rs2168725	miR-346	10	88040764	rs10887569
21	rs1902681	miR-346	10	88006324	rs2607863
22	rs39614	miR-378h	5	154199368	rs702742
23	rs41264697	miR-378d-1	4	5891788	rs28645567
24	rs10145088	miR-409	14	101532681	rs61992670
25	rs6505162	miR-423, -3184	17	28444183
26	rs10061133	miR-449b	5	54466544
27	rs7026363	miR-455	9	116971709
28	rs7342570	miR-487a	14	101525911	rs1951032, rs56103835
29	rs17023366	miR-492	12	95250098	rs2289030
30	rs3746444	miR-499a/b	20	33578251
31	rs7254177	miR-519b	19	54206688	rs10420348, rs11672638
32	rs10413288	miR-526b	19	54197633
33	rs4803164	miR-526a-1	19	54209600
34	rs3772804	miR-544b	3	124454174	rs16835925
35	rs9844948	miR-544b	3	124451064	rs10934682
36	rs515924	miR-548al	11	74110353
37	rs11020790	miR-548l	11	94199710	rs13447640
38	rs10484370	miR-548a-1	6	18578387	rs12197631
39	rs2300747	miR-548ac	1	117104215	rs1414273
40	rs7211449	miR-548h-3	17	13460960	rs73294029
41	rs2344843	miR-548ap	15	86372900	rs4414449, rs4577031
42	rs9907126	miR-548at	17	40613441	rs11651671
43	rs17429535	miR-548ae-1	2	185223403	rs12693375
44	rs4962083	miR-548aw	9	135820608	rs56195815
45	rs4792370	miR-548h-3	17	13450266	rs9913045
46	rs10906086	miR-548ak	10	12189712	rs7070684
47	rs4822740	miR-548j	22	26963254	rs4822739
48	rs17252270	miR-548x-2	13	66540099	rs3843944
49	rs12024912	miR-552	1	35133818	rs2147385
50	rs17036544	miR-559	2	47599454	rs58450758
51	rs6792918	miR-564	3	44857004	rs2292181
52	rs10516557	miR-576	4	110395406	rs77639117
53	rs10011293	miR-577	4	115577381	rs34115976
54	rs755062	miR-585	5	168703123	rs62376934
55	rs1545959	miR-599	8	100535509	rs16897440
56	rs11014002	miR-603	10	24564653
57	rs2368392	miR-604	10	29834003	rs2368393
58	rs2043556	miR-605	10	53059406
59	rs4919510	miR-608	10	102734778
60	rs7102974	miR-611	11	61560035
61	rs17146964	miR-612	11	65249145	rs12803915
62	rs2904976	miR-612	11	65185387	rs550894
63	rs10862193	miR-617	12	81224577	rs12297928
64	rs4261347	miR-618	12	81315325	rs2682818
65	rs12886419	miR-624	14	31425437	rs11156654
66	rs17630421	miR-633	17	61082175	rs17759989
67	rs12232826	miR-638	19	10856139	rs116956287
68	rs4808200	miR-640	19	19554803	rs2916076
69	rs11670912	miR-641	19	40768962	rs73933241
70	rs6027493	miR-646	20	58888125	rs6513496, rs6513495
71	rs9605473	miR-648	22	18463266	rs5992941
72	rs5750504	miR-659	22	38243675
73	rs11547779	miR-664a	1	220330672	rs74948809
74	rs12416605	miR-938	10	29891260
75	rs1077020	miR-943	4	1988193
76	rs2037128	miR-944	3	189548862	rs73199745
77	rs12677518	miR-1205	8	128952308	rs79228208
78	rs2114358	miR-1206	8	129021179
79	rs2850369	miR-1255a	4	102232985	rs28664200
80	rs28909969	miR-1260a	14	77732628
81	rs11259096	miR-1265	10	14478618
82	rs2240567	miR-1269b	17	12819470	rs7210937
83	rs12165053	miR-1269b	17	12804801	rs34231114
84	rs1397755	miR-1269a	4	67140834	rs73239138
85	rs3785722	miR-1269b	17	12822038	rs12451747
86	rs9285196	miR-1297	13	54893160	rs10162244
87	rs7577873	miR-1302-4	2	208133793	rs10173558
88	rs7911488	miR-1307	10	105154089
89	rs12295408	miR-1343	11	34943954	rs11032942
90	rs724714	miR-1343	11	34941494	rs2986407
91	rs1943676	miR-1539	18	47017820	rs6417105
92	rs174568	miR-1908	11	61593816	rs174561
93	rs10505169	miR-2053	8	113655596	rs10505168
94	rs1984518	miR-2117	17	41521666	rs7207008
95	rs438742	miR-2278	9	97532364	rs356125
96	rs2244923	miR-2355	2	207974818
97	rs7526812	miR-3117	1	67109335	rs12402181
98	rs13005714	miR-3129	2	189999011	rs62182417
99	rs888621	miR-3130-1/2	2	207649350	rs2241347
100	rs7626405	miR-3135a	3	20176848	rs6787734
101	rs283426	miR-3141	5	153964712	rs936581
102	rs1474780	miR-3144	6	120314863	rs67106263, rs68035463
103	rs13294657	miR-3152	9	18572900	rs13299349
104	rs3211650	miR-3153	9	91925227	rs3211670
105	rs12295107	miR-3166	11	87908736	rs35854553
106	rs669765	miR-3167	11	126858161	rs634171, rs670637
107	rs4146837	miR-3175	15	93446869	rs1439619
108	rs8054514	miR-3176	16	593277
109	rs2663345	miR-3183	17	925764
110	rs7247222	miR-3188	19	18392873
111	rs12461701	miR-3188	19	18389620	rs7247237, rs7247767
112	rs11907020	miR-3192	20	18451325
113	rs720607	miR-3196	20	61895909	rs744591
114	rs1709696	miR-3612	12	128778575	rs1683709
115	rs745666	miR-3615	17	72744798
116	rs1048503	miR-3620	1	228279023	rs2070960
117	rs17797090	miR-3652	12	104324266
118	rs2070908	miR-3652	12	104324182
119	rs6671895	miR-3659	1	38555026
120	rs477737	miR-3668	6	140406272	rs4896506
121	rs12113977	miR-3683	7	7119259	rs6943868
122	rs7000768	miR-3686	8	130493148	rs6997249
123	rs17139551	miR-3691	6	5148454
124	rs12340405	miR-3910-1/2	9	94395522	rs67339585
125	rs11177730	miR-3913-1/2	12	69978953	rs12319536
126	rs10861241	miR-3922	12	104987311	rs61938575, rs11112118
127	rs17201835	miR-3927	9	112303858	rs61358126
128	rs5997893	miR-3928	22	31556103
129	rs16967225	miR-3929	18	33498183	rs72889069
130	rs2631359	miR-3936	5	131707892	rs367805
131	rs12702015	miR-3943	7	43190479
132	rs9965310	miR-3976	18	5840617	rs9966028
133	rs2891835	miR-4268	2	220771707	rs4674470, rs4674471, rs4674472
134	rs12523324	miR-4277	5	1708983
135	rs12571052	miR-4293	10	14415568	rs12780876
136	rs2938006	miR-4296	10	126716346	rs2839737
137	rs12306745	miR-4302	12	26006682	rs11048315
138	rs3812883	miR-4305	13	40229957	rs67976778
139	rs4514547	miR-4305	13	40238899	rs4636783
140	rs17128050	miR-4308	14	55343879	rs28477407
141	rs12564376	miR-4421	1	51466022	rs78933396
142	rs817476	miR-4423	1	85596749	rs817478
143	rs12141498	miR-4424	1	178669915	rs56088671
144	rs701213	miR-4427	1	233759918
145	rs701214	miR-4427	1	233759939
146	rs2356473	miR-4431	2	52935402	rs6739931
147	rs4369899	miR-4431	2	52915347	rs6726779
148	rs243081	miR-4432	2	60613776	rs243080
149	rs3948623	miR-4432	2	60626246	rs56239160
150	rs12477412	miR-4433	2	64567680	rs12473206
151	rs590233	miR-4439	2	225875158
152	rs156442	miR-4459	5	53373029	rs156384
153	rs6863779	miR-4459	5	53371864	rs73112689
154	rs12534337	miR-4467	7	102111980
155	rs7846108	miR-4472-1	8	143257317	rs28655823
156	rs10508445	miR-4481	10	12702818	rs7896283
157	rs11191979	miR-4482	10	106024867	rs45596840
158	rs641071	miR-4482	10	106028157
159	rs215387	miR-4494	12	47763673	rs215383
160	rs11071848	miR-4511	15	65989359	rs2060455
161	rs1378940	miR-4513	15	75083494	rs2168518
162	kgp10521113	miR-4519	16	30886643
163	rs12926295	miR-4519	16	30890538	rs897984
164	rs9911968	miR-4520a/b	17	6558329	rs8078913
165	rs7210250	miR-4521	17	8126809	rs76800617
166	rs9914549	miR-4525	17	80624957	rs12952159
167	rs16981449	miR-4532	20	56478285	rs73177830
168	rs653667	miR-4632	1	12251808
169	rs1061622	miR-4632	1	12252955	rs498906
170	rs257095	miR-4636	5	9053945
171	rs2297333	miR-4642	6	44355423	rs67182313
172	rs3187	miR-4647	6	44222047
173	rs10953326	miR-4653	7	100814722	rs11983381
174	rs1339666	miR-4675	10	20822606	rs1339657
175	rs11199134	miR-4682	10	121718112
176	rs10840491	miR-4686	11	2194390
177	rs832733	miR-4698	12	47581629
178	rs10849785	miR-4700	12	121195112	rs1055070
179	rs4981455	miR-4707	14	23422453	rs2273626
180	rs16962243	miR-4716	15	49562732	rs577659
181	rs1390903	miR-4719	16	76909161	rs7500280
182	rs2290902	miR-4722	16	88782676
183	rs17880825	miR-4725	17	29556837	rs76189465
184	rs231023	miR-4731	17	15158775	rs66507245
185	rs7239066	miR-4741	18	20512023	rs7227168
186	rs10753466	miR-4742	1	224583926	rs7522956
187	rs11085226	miR-4745	19	799770	rs10422347
188	rs8667	miR-4751	19	50436371
189	rs734380	miR-4754	19	58898963	rs975947
190	rs6088358	miR-4755	20	32550503	rs2284385
191	rs3787547	miR-4756	20	52684438	rs6068765
192	rs151058	miR-4759	21	28311572	rs233894
193	rs4680	miR-4761	22	19951271
194	rs11886793	miR-4772	2	103072220	rs62154972
195	kgp8277176	miR-4772	2	103048735
196	kgp6360214	miR-4772	2	103048780
197	rs10432475	miR-4773-1/2	2	152224940
198	rs17749669	miR-4776-1/2	2	213782560	rs62186510
199	rs9309632	miR-4779	2	86422660	rs11897696
200	rs11489045	miR-4786	2	240888688	rs78832554
201	rs16825525	miR-4789	3	175067922	rs78831152
202	rs9868777	miR-4792	3	24562444	rs11714172
203	rs7660498	miR-4800	4	2244865	rs61789367
204	rs266443	miR-4804	5	72180377	rs266435
205	rs1582147	miR-5007	13	55730924	rs1572687
206	rs9842591	miR-5186	3	151283691
207	rs7631281	miR-5186	3	151283646
208	rs7188539	miR-5189	16	88541170	rs56292801, rs35613341
209	rs11661042	miR-5190	18	13459766	rs59728040
210	rs10406069	miR-5196	19	35836530
211	rs10477215	miR-5197	5	143069305	rs2042253
212	rs10899620	miR-5579	11	79132636	rs11237828
213	rs3740976	miR-5582	11	46393757	rs72895811
214	rs7769202	miR-5683	6	6169656
215	rs4710998	miR-5689	6	10433825	rs9295535
216	rs2965214	miR-5695	19	13029188	rs2967897
217	rs2890358	miR-5697	1	10027540
218	rs17022749	miR-5700	12	94955603
219	rs17022759	miR-5700	12	94960312	rs75258105
220	rs12307230	miR-5700	12	94955644
221	rs10878366	miR-6074	12	66422374	rs10878362
222	rs1463411	miR-6076	14	50433111
223	rs895286	miR-6083	3	124100519	rs78790512, rs78981333
224	rs8064	miR-6084	1	20977599	rs45530340
225	rs11228764	miR-6128	11	56514523	rs67042258
226	rs3734049	miR-6499	5	150901630
227	rs3734050	miR-6499	5	150901699
228	rs41290390	miR-6505	12	48526659
229	rs3810383	miR-6719	19	40315402	rs12980289
230	rs1527423	miR-106b-25	7	99691740	rs999885	Liu et al. (2012)
		[promoter]
231	rs9784690	pri-miR-218	5	168196034	rs11134527	Zhou et al.
232	rs213210	pri-miR-219-1	6	33175824		Ryan et al.
233	rs7372209	pri-miR-26a-1	3	38010708		Ryan et al.
234	rs9633937	pri-miR-34b/c	11	111372799	rs4938723	Xu Y et al.

## Sheet: C
C. mRNA targets
	SNP	Gene	miRNA site	Chr	Coordinate	Linked SNP	Reference
1	rs1043641	ACBD3	miR-509-5p	1	226332993
2	rs12140	ADAMTS1	miR-140-3p	21	28209395
3	rs17163868	AIM1L	miR-21	1	26648381
4	rs2269959	AMOT	miR-199b-3p	23	112020148
5	rs6933	APOH	miR-147	17	64208230
6	rs1045647	ASB6	miR-338-5p	9	132399200
7	rs3174352	ASPN	miR-636	9	95219248
8	rs3740694	C11ORF49	miR-605	11	47182926
9	rs13950	C14ORF138	miR-190	14	50575821
10	rs11249092	C1ORF201	miR-663	1	24684728
11	rs9375666	C6ORF191	miR-543	6	130152452
12	rs3750517	C9ORF140	miR-146b-3p	9	139958296
13	rs13043447	CABLES2	miR-199a-5p	20	60964857
14	rs1043420	CAPN5	miR-483-3p	11	76836439
15	rs27433	CAST	miR-509-5p	5	96109935
16	rs2700372	CCDC14	miR-30b	3	123633220
17	rs11635047	CCDC33	miR-27a	15	74627672
18	rs8537	CDCA2	miR-222	8	25365278
19	rs6631	CGA	miR-155	6	87795259
20	rs3664	COL9A3	miR-30e	20	61472386
21	rs10871768	CPLX4	miR-155	18	56963119
22	rs1914321	CPLX4	miR-494	18	56962685
23	rs17632	CSE1L	miR-146a	20	47713063
24	rs9332242	CYP2C9	miR-143	10	96748893
25	rs7773748	DCDC2	miR-10b	6	24173741
26	rs6901696	DCDC2	miR-10b	6	24174186
27	rs13835	DET1	miR-483-3p	15	89056040
28	rs2288000	DHODH	miR-375	16	72058881
29	rs7664896	ENAM	miR-617	4	71510836
30	rs17618877	EXPH5	miR-27a	11	108379874
31	rs10141879	FAM71D	miR-125b	14	67695190
32	rs5970170	GABRE	miR-509-5p	23	151122248
33	rs1061420	GABRE	miR-509-5p	23	151122772
34	rs1061421	GABRE	miR-509-5p	23	151122596
35	rs4689	GBAS	miR-24	7	56067016
36	rs2521795	GDE1	miR-93	16	19514141
37	rs3733398	GPM6A	miR-216b	4	176555585
38	rs9799717	GPR78	miR-370	4	8589263
39	rs9100	GRINA	miR-548b-3p	8	145067467
40	rs1062707	GRINL1A	miR-424	15	58000981
41	rs1128154	HCLS1	miR-214	3	121350616
42	rs3802904	HEPACAM	miR-191	11	124789755
43	rs5876	HIAT1	miR-31	1	100547994
44	rs9277533	HLA-DPB1	miR-194	6	33054721
45	rs1042544	HLA-DPB1	miR-194	6	33054457
46	rs9277534	HLA-DPB1	miR-194	6	33054807
47	rs1056007	IAPP	miR-143	12	21532138
48	rs907091	IKZF3	miR-326	17	37921742
49	rs10833	IL15	miR-144	4	142654547
50	rs10519613	IL15	miR-203	4	142654084
51	rs276466	IL22RA2	miR-30c	6	137466614
52	rs12719919	IL2RA	miR-146b-3p	10	6054158
53	rs16924243	IL33	miR-214	9	6257054
54	rs2228043	IL6ST	miR-221	5	55251931
55	rs6688986	KANK4	miR-615-3p	1	62702720
56	rs12763228	KIAA1128	miR-543	10	86276303
57	rs1050943	KIAA1128	miR-543	10	86276956
58	rs10788344	KIAA1128	miR-543+miR-543	10	86274654
59	rs1093297	KSR2	miR-149	12	117901953
60	rs11068503	KSR2	miR-149	12	117902158
61	rs16848494	LAD1	miR-143	1	201350983
62	rs710074	LAMC3	miR-548b-3p	9	133967295
63	rs4298982	LARP4	miR-215	12	50870429
64	rs10171296	LBH	miR-557	2	30481309
65	rs1061731	LSM8	miR-181b	7	117832138
66	rs2255015	MAP6D1	miR-148b	3	183534976
67	rs874603	MASP1	miR-107	3	186953037
68	rs9556713	MBNL2	miR-181a	13	98045158
69	rs1050629	MLF2	miR-548b-3p	12	6857289
70	rs4476230	MMD	miR-210	17	53471105
71	rs9804386	MORN4	miR-143	10	99375040
72	rs7184	MRPL43	miR-146b-3p	10	102746231
73	rs10212	MS4A6E	miR-338-3p	11	60108278
74	rs918	MSR1	miR-32	8	15967078
75	rs2955792	MTMR10	miR-143	15	31233220
76	rs529974	MUL1	miR-342-3p	1	20826910
77	rs8044745	NECAB2	miR-28-3p	16	84036294
78	rs1062836	NECAP1	miR-143	12	8249050
79	rs10754558	NLRP3	miR-146a	1	247612036
80	rs2269746	NMT1	miR-145	17	43185023
81	rs1046521	NRBF2	miR-342-3p	10	64914467
82	rs1053047	NRSN1	miR-143	6	24147483
83	rs3776102	PCDHB2	miR-181b	5	140476905
84	rs1051450	PIK3AP1	miR-342-3p	10	98353804
85	rs10507017	PLEKHG7	miR-345	12	93164936
86	rs8905	PRKAR1A	miR-214	17	66527802
87	rs6782813	PROK2	miR-147	3	71821490
88	rs10069230	PRR16	miR-190	5	120022759
89	rs400035	PRRC1	miR-216b	5	126890046
90	rs1045968	PRRT2	miR-223	16	29826365
91	rs10276	RARRES1	miR-409-3p	3	158415166
92	rs1644730	RDH8	miR-630	19	10132859
93	rs1752387	RFX5	miR-181b	1	151314379
94	rs1057899	RHOQ	miR-338-3p	2	46809621
95	rs774690	RNF113B	miR-509-5p	13	98828260
96	rs1046530	SAP18	miR-126	13	21722190
97	rs10400374	SCN3B	miR-326	11	123502761
98	rs1367	SCUBE2	miR-33b	11	9042569
99	rs9874	SELS	miR-181a	15	101811404
100	rs7417775	SERINC2	miR-615-3p	1	31907102
101	rs2067060	SERPINA5	miR-147	14	95058737
102	rs17465826	SF3A3	miR-190	1	38423521
103	rs1057560	SLC10A7	miR-25	4	147177341
104	rs12902028	SLC12A1	miR-338-5p	15	48595366
105	rs12438818	SLC12A1	miR-338-5p	15	48596166
106	rs11585690	SLC16A1	miR-605	1	113456368
107	rs14240	SLC18A2	miR-26b	10	119037071
108	rs12065426	SLC9A11	miR-199a-3p	1	173470105
109	rs7600201	SPHKAP	miR-326	2	228845975
110	rs1423380	ST8SIA4	miR-338-3p	5	100221189
111	rs11241755	ST8SIA4	miR-451	5	100221465
112	rs1044220	STK17A	miR-199b-5p	7	43665500
113	rs11550670	STXBP6	miR-148b	14	25281568
114	rs14275	SUMF1	miR-107	3	4403153
115	rs2281788	SUSD1	miR-617	9	114803286
116	rs12532490	TAC1	miR-101	7	97369391
117	rs2288024	TAF1C	miR-103	16	84211465
118	rs3198005	TAP1	miR-28-5p	6	32813214
119	rs9852	TBC1D1	miR-338-3p	4	38139024
120	rs3746794	TBC1D20	miR-193a-3p	20	419067
121	rs13143	TGFB1I1	miR-146a	16	31489033
122	rs1043681	THAP3	miR-370	1	6695123
123	rs9261531	TRIM10	miR-190	6	30120268
124	rs9261530	TRIM10	miR-190	6	30120164
125	rs9261532	TRIM10	miR-190	6	30120945
126	rs2508031	TRIM10	miR-190	6	30121066
127	rs9261533	TRIM10	miR-190	6	30121258
128	rs2517653	TRIM10	miR-190	6	30121185
129	rs6616	TSPAN13	miR-146b-5p	7	16823978
130	rs6836	TSSC1	miR-509-5p	2	3192798
131	rs17176133	TTK	miR-101	6	80752094
132	rs10789152	UBE2U	miR-140-5p	1	64709891
133	rs1060184	UNC5B	miR-663	10	73059358
134	rs9326269	VWA5A	miR-369-3p	11	124016740
135	rs1054553	WDFY4	miR-605	10	50190799
136	rs13102920	ZCCHC4	miR-27b	4	25371460
137	rs3209160	ZDHHC21	miR-196a	9	14618316
138	rs1582	ZFP112	miR-17	19	44830892
139	rs7915	ZFYVE19	miR-663	15	41106485
140	rs2279830	ZIC4	miR-342-5p	3	147105790
141	rs2023761	ZNF17	miR-101	19	57933003
142	rs7248876	ZNF181	miR-200c	19	35233198
143	rs9304994	ZNF257	miR-557	19	22272743
144	rs176890	ZNF37A	miR-193a-3p	10	38410108
145	rs2909339	ZNF396	miR-145	18	32947988
146	rs17703261	AFF1	miR-19a/b, -585, -648	4	88058337		Ryan et al.
147	rs11169571	ATF1	miR-320	12	51213765		Pelletier et al.
148	rs5973822	ATG4A	miR-26b	23	107396958		Liang et al.
149	rs4987855	BCL2	miR-195	18	60793549	rs4987856	Reshmi et al.
150	rs1434536	BMPR1B	miR-125b	4	96075965		Ryan et al.
151	rs8176318	BRCA1	miR-525-5p, -520a-5p,	17	41197274		Pelletier et al.
			-518d-5p, -523
152	rs799917	BRCA1	miR-638	17	41244936		Nicoloso et al.
153	rs9920	CAV1	miR-630	7	116200092		Liang et al.
154	rs7499	COL18A1	miR-594	21	46932328		Liang et al.
155	rs5275	COX2	miR-542-3p	1	186643058		Moore et al.
156	rs2075993	E2F2	miR-663	1	23836364		Liang et al.
157	rs2747648	ESR1	miR-453, -181, -219	6	152422335		Ryan et al.
158	rs3917328	IL-1R1	let-7e	2	102794541		Liang et al.
159	rs1051690	INSR	miR-612, miR-618	19	7116963		Landi et al.
160	rs16974212	IQGAP1	miR-124	15	91015901	rs1042538	Zheng et al.
161	rs743554	ITGB4	miR-34a	17	73754248		Pelletier et al.
162	rs1053667	KIAA0423	miR-19a, -19b	14	45543038		Ryan et al.
163	rs12305513	KRAS	let-7	12	25365223	rs61764370	Ryan et al.
164	rs1137188	KRAS	miR-544	12	25359352	rs10771184	Liang et al.
165	rs3660	KRT81	miR-17, -93, -20b, -765	12	52679937		Ryan et al.
			-519a/bc-3p/d, -520g/h
166	rs3134615	MYCL1	miR-1827	1	40362066		Xiong et al 2011
167	rs1063053	NBS1	miR-629	8	90947537	rs2735383	Yang et al. (2012)
168	rs8679	PARP1	miR-145, -630, -302a	1	226548554		Teo et al.
169	rs465646	REV3Lp	miR-25, -32	6	111620758		Zhang et al. (2012)
170	rs1044129	RYR3	miR-367	15	34158266		Zhang et al. (2011)
171	rs3747238	SMC1B	miR-609, -124a	22	45740096		Zhang et al. (2010)
172	rs11594179	SUFU	miR-596, -873-5p	10	104392580		Zhang et al. (2010)
173	rs11083616	TGFB1	miR-187	19	41865643	rs1982073	Nicoloso et al.
174	rs334348	TGFBR1	miR-628-5p	9	101912471		Nicoloso et al.
175	rs710100	TNFAIP2	miR-184	14	103602278	rs8126	Liu et al 2011
176	rs17147016	UGT2A3	miR-224	4	69795226		Liang et al.
177	rs1799782	XRCC1	miR-138	19	44057574		Nicoloso et al.
